# Supplementary material for: %svy_logistic_regression: A generic SAS macro for simple and multiple logistic regression and creating quality publication-ready tables using survey or non-survey data
Source: PLoS One. 2019 Sep 3;14(9):e0214262. doi: 10.1371/journal.pone.0214262 (PMC6719830; doi:10.1371/journal.pone.0214262)
Supplement: S1 Code — The source code for the SAS macro to perform univariate and multivariate logistic regression analyses and a simple example of the implementation. (TXT) [file pone.0214262.s001.txt]

/*********************************************************************************
**********************************************************************************
** 					Copyright (C) 2018, Muthusi, Jacques	**
**										**
** Description  : Generic SAS program to create publication ready tables from 	**
** 		 logistic regression models using survey or non-survey data.	**
**		 It outputs results of both simple (univariate) and multiple 	**
**		 (multivariate) regression into one table (ideal for Table 2).	**
**		 								**
** Platform     : Windows                                                      	**
**		  								**
** Macros used  : %svy_logitc - macro to perform simple (univariate) logistic 	**
**		 regression model for categorical predictors.			**
**		 								**
**		 %svy_logitn - macro to perform simple (univariate) logistic 	**
**		 regression model for continuous predictors.			**
**								 		**
**		%svy_unilogit - macro to combine results from %svy_logitc  	**
** 		 and %svy_logitn and process output in a nice format.		**
**										**
**		 %svy_multilogit - macro to perform multiple (multivariate) 	**
**		 logistic regression on selected predictors. 			**
**										**
**		 %svy_printlogit - macro to combine results from simple 	**
**		 (univariate) and multiple (multivariate) logistic regression	**
**		 and package the output in a publication ready table which is 	**
**		 exported to MS Word and Excel.					**
**										**
**		 %runquit - macro to enforce in-built SAS validation checks  	**
** 		 on input parameters.						**
**										**
** Input        : Any 		                                            	**
**										**
** Output       : Publication ready table of Odds Ratio (95% CI) from 		**
**		 simple (univariate) and multiple (multivariate) logistic 	**
**		 regression in MS Word and Excel.				**
**										**
** Main macro parameters:							**
**										**
** %svy_unilogit and %svy_multilogit						**
**	dataset		= input dataset,					**
**	condition	= (optional) any conditional statements to create	**
**			  /fine-tune final analysis dataset,			**
**	outcome	 	= the outcome variable of interest e.g., HIV status,	**
**	outevent	= the value of outcome variable we are interested in	**
**			  modelling e.g., in this case event = Positive,	**
**	catvars		= list of categorical variables (separated by space),  	**
**	contvars	= list of continuous variables (separated by space),  	**
**	class		= class statement for categorical predictors specifying	**
**			  baseline category. Baseline category for outcome 	**
**			  variable is also specified here,			**
**	strata		= (optional) survey stratification variable,		**
**	cluster	 	= (optional) survey clustering variable,		**
**	weight		= (optional) survey weighting variable,			**
**	domain 		= (optional) domain variable,				**
**	domvalue 	= the value of domain variable we are interested in,	**
**	print		= variable for displaying/suppressing the output table 	**
**			  on the output window (NO=suppress, YES=show),		**
**										**
** %svy_printlogit								**
**	tablename	= shortname of output table,				**
**	tabletitle	= title of output table					**
**										**
** Sample program usage:							**
**										**
** %svy_unilogit(dataset= kais_final, 						**
**		outcome 	= hiv,						**
**		outevent	= Positive, 					**
**		catvars	= sex age, 						**
**		contvars	= cd4,						**
**		class 	= hiv (ref="Negative") sex(ref="Male") age(ref="15-24"),**
**		weight	= bl_weight,						**
**		cluster	= cluster,						**
**		strata	= strata,						**
**		domain	= ,							**
**		domvalue	= ,						**
**		condition= if hiv in (1,2),					**
**		print	= YES); 						**
**										**
** %svy_multilogit(dataset= kais_final, 					**
**		   outcome 	= hiv,						**
**		   outevent	= Positive, 					**
**		   catvars	= sex age, 					**
**		   contvars	= cd4,						**
**		   class 	= hiv (ref="Negative") sex(ref="Male"),		**
**		   weight	= bl_weight,					**
**		   cluster	= cluster,					**
**		   strata	= strata,					**
** 		   domain 	= ,						**
**		   domvalue	= ,						**
**		   condition= if hiv in (1,2),					**
**		   print	= YES); 					**
**										**
** %svy_printlogit(tablename  = svy_logit_table,				**
**		   tabletitle = Table 1: Predictors of HIV prevalence);		**
**										**
** Validation history                                                         	**
**       Validated by :                                    Date:           	**
**										**
** Modification history                                                    	**
**       Modified by  : Muthusi, Jacques                   Date: 17JUL2017 	**
**                                                                         	**
** Added columns for total N, number & percent of cases n(%)			**
**										**
**       Modified by  : Muthusi, Jacques                   Date: 25JUL2017 	**
**										**
** Added %runquit() macro to enforce in-built SAS validation checks on 		**
** input parameters								**
** Added code to validate input parameters					**
**										**
**       Modified by  : Muthusi, Jacques                   Date: 05JUN2019 	**
**										**
** Changed number of decimal points for OR (95% CI) from 1 to 2			**
**										**
**										**
**********************************************************************************
*********************************************************************************/

options mlogic mprint symbolgen;

%*  macro to does an error check then stop SAS from continuing to process the rest of the submitted statements if error is present;
%macro runquit;
	; run; quit;
	%if &syserr. ne 0 %then %do;
	%abort cancel;
	%end;
%mend runquit;

%let commandstring=%nrstr(;);
%let _commandspace=%nrstr( );

data _null_;
%put &commandstring ;
run;

%* start of simple logistic regression macro;
%macro svy_unilogit(	dataset 		= , 
		    	outcome 		= , 
		    	outevent		= ,
		    	catvars 		= , 
		    	contvars		= ,
			strata			= ,
			cluster			= ,
			weight			= , 
			class 			= ,
			domain			= , 
			domvalue		= ,
			varmethod		= ,
			rep_weights_values	= ,
			varmethod_opts		= ,
			missval_opts		= ,
			missval_lab		=.,
			condition 		= ,
			print			= YES); 

%* validation for input parameters;
%if %length(&dataset) eq 0 %then %do;
	%put ERROR: Please provide name of dataset, dataset=;
	%abort;
%end;

%if %length(&catvars) eq 0 and %length(&contvars) eq 0 %then %do;
	%put ERROR: Please provide atleast one factor or continuous variable, catvars= or contvars=;
%abort;
%end;

%if %length(&catvars) ne 0 and %length(&class) eq 0 %then %do;
	%put ERROR: Please provide class statement for categorical variables, class=;
%abort;
%end;

%if %length(&outcome) eq 0 %then %do;
	%put ERROR: Please provide outcome variable, outcome=;
%abort;
%end;

%if %length(&outevent) eq 0 %then %do;
	%put ERROR: Please provide category of outcome variable to model, outevent=;
%abort;
%end;

%if %length(&missval_lab) eq 0 %then %do;
	%put ERROR: Please provide missing value label, missval_lab=;
%abort;
%end;

%* clear all temporary data files before starting;
data _parms_c _orstat _gstats _freq logistic_table logistic_table_c logistic_table_n _var_ xx_dataset; run;

ods exclude all;

%* prepare analysis dataset;
data xx_dataset;
 	set &dataset;
		%if %length(&domain) eq 0 %then %do; 
			domain_all=1;
			%let domain=%str(domain_all);
			%let domvalue=1;
		%end;
		&condition;
		if &outcome ne . ;

 %* show or suppress missing values;
	%if &missval_opts. eq missing %then %do;
		array c{*} _numeric_;
		array a{*} _numeric_;
		do i=1 to dim(a);
		 	c{i} = a{vvalue(i)};
				if a{i} = &missval_lab. then a{i} = 999; 
				do i=1 to dim(c);
					if c{i}="999" then c{i}="Missing"; 
				end;
			drop i;
		end;
	%end;

	%else %do;
		array b{*} _numeric_;
			do i=1 to dim(b);
				if b{i}=&missval_lab. then b{i} = .;
			drop i;
			end;
	%end;
	&condition %if %length(&weight) ne 0 %then %do; 
					and &weight > 0 
				%end;
				and &outcome ne &missval_lab and &outcome ne .;
	;
run;

%* get domain size;
proc sql noprint;
	select count(*) into: nobs separated by ' ' from xx_dataset where &domain = &domvalue;
quit;

%global domsize;
%let domsize=&nobs;

%* for categorical predictor variables;

%* get number of predictor variables;
data _null_;
	i = 0;
	do while (scanq("&catvars",i+1) ^= ""); i+1; end;
 	call symput("no_catvars", trim(left(i)));
run;

%* loop over list of predictor variables;
  %let vi=1;
  %let len=0;
data logistic_table_c; set _null_;run;
  %do %while(&len < &no_catvars); 
	%let len = %eval(&len + 1);
	%let catvar	 = %scan(&catvars, &vi, %str( ));

data _null_; set xx_dataset;
 call symput("varlabel", vlabel(&catvar));
run;

%let xmodel = &outcome(event="&outevent")= &catvar;

%* set class statement for predictor variables;
	 %if %index(&class, %scan(&catvars,&vi," "))>0 %then  %do; 
	    %let catvar_pos =  %index(&class, %scan(&catvars,&vi," "));
	    %let str_from_catvar = %substr(&class,&catvar_pos);
		%let str_after_catvar = %substr(&class,&catvar_pos+%length(&catvar));
	
	    %let f_char = %substr(%bquote(&str_after_catvar),1,1); 
		%if %bquote(&f_char) = %str(%() %then %do;
		   	%let brkt1 = %index ( %bquote(&str_after_catvar), %str(%());
			%let brkt2 = %index ( %bquote(&str_after_catvar), %str(%)));
        	%let xclass = &catvar %substr(%bquote(&str_after_catvar), &brkt1, &brkt2-&brkt1 + 1);
		%end;
		%else %let xclass = &catvar;
 
	 %end;
	 %else %let xclass = ;


%* call macro for simple logistic regression for each categorical predictors;
    		%svy_logitc(	dataset 		= xx_dataset, 
	               		model 			= &xmodel, 
	               		class  			= &xclass,
				outcome 		= &outcome,
				outevent		= &outevent,
				weight			= &weight,
				strata			= &strata,
				cluster			= &cluster,
				domain 			= &domain,
				domvalue		= &domvalue,
				varmethod		= &varmethod,
				rep_weights_values	= &rep_weights_values,
				varmethod_opts		= &varmethod_opts,
				missval_opts		= &missval_opts,
				missval_lab		= &missval_lab);

%* build simple logistic regression table categorical predictor variable;
 			data logistic_table_c;
 				set logistic_table_c _parms_c;
 			run;

 			%put i = &vi len = &len nvar = &no_catvars;
    		%let vi = %eval(&vi + 1);
 		%end;

%* for continuous predictorvariables;

%* get number of continuous predictor variables;
data _null_;
	i = 0;
	do while (scanq("&contvars",i+1) ^= ""); i+1; end;
 	call symput("no_contvars", trim(left(i)));
run;

%* loop over the list of continuous predictor variable;
  		%let vi=1;
  		%let len=0;
		data logistic_table_n; set _null_;run;
  		%do %while(&len < &no_contvars); 
			%let len = %eval(&len + 1);
			%let contvar = %scan(&contvars, &vi, %str( ));

     data _null_; set xx_dataset;
	 	call symput("varlabel", vlabel(&contvar));
	 run;

     %let xmodel = &outcome(event="&outevent") = &contvar;

%* call macro for simple logistic regression for each continuous predictor variable;
    		%svy_logitn(	dataset 		= xx_dataset, 
	               		model 			= &xmodel, 
				outcome 		= &outcome,
				outevent		= &outevent,
				weight			= &weight,
				strata			= &strata,
				cluster			= &cluster,
				domain			= &domain,
				domvalue		= &domvalue,
				varmethod		= &varmethod,
				rep_weights_values	= &rep_weights_values,
				varmethod_opts		= &varmethod_opts,
				missval_opts		= &missval_opts,
				missval_lab		= &missval_lab);

%*  build simple logistic regression table for continuous predictor variable;
 			data logistic_table_n;
 				set logistic_table_n _parms_n;
 			run;

 			%put i = &vi len = &len nvar = &no_contvars;
    		%let vi   = %eval(&vi + 1);
 		%end;

%* build simple logistic regression table for categorical and contiunous predictor variables;
data logistic_table;
set logistic_table_c logistic_table_n;
	f_order=_n_;
run;

%* check if printing output from simple logistic regression is enabled/suppressed ;
%if %upcase(&print) = NO %then %do; ods exclude all; %end;
%else  %do; ods exclude none; %end;

%* if print is enabled then display results on the output window;
proc print data = logistic_table noobs label;
	var ClassVal0 N Freq OR_CI p_value g_p_value;
run;

ods exclude none;

%mend svy_unilogit;

%* end of simple logistic regression macro;

%* start of macro for simple logistic regression on categorical variables;

%macro svy_logitc(	dataset			= , 
			class			= , 
			model			= , 
			outcome 		= ,
			outevent		= ,
			strata			= , 
			cluster			= , 
			domain 			= ,
			domvalue		= ,
			weight			= ,
			varmethod		= ,
			rep_weights_values	= ,
			varmethod_opts		= ,
			missval_opts		= ,
			missval_lab		= );

%runquit;

%* finetuning the data;
data _ctemp;
set &dataset;
	%if %length(&missval_opts) ne 0 %then %do; 
		if &outcome eq &missval_lab or &outcome eq . 
		then delete;
	%end;
run;

%* save paramater estimates in ods tables;
ods output 	Type3=_gstats 
			ParameterEstimates=_parms_c 
			OddsRatios=_orstat;

%* fit logistic regression model;
proc surveylogistic data =_ctemp %if %upcase(&varmethod)=JK or %upcase(&varmethod)=JACKKNIFE or %upcase(&varmethod)=BRR %then %do; 
								varmethod = &varmethod.; 
							%end;
							%if %length(&missval_opts) ne 0 %then %do; 
								&_commandspace. &missval_opts. &commandstring.;
							%end;
							%else %do;
								&commandstring.;
							%end;  
 	%if &strata ne %then %do;  
		stratum &strata;
	%end;
	%if &cluster ne %then %do;  
		cluster &cluster;
	%end;
	%if &weight ne %then %do;  
		weight &weight;
	%end;
	%if &domain ne %then %do;  
		domain &domain;
	%end;
	%if %length(&rep_weights_values) ne 0 %then %do;
		repweights &rep_weights_values 
		%if %length(&varmethod_opts) ne 0 %then %do; 
			/ &varmethod_opts. &commandstring.; 
		%end;
		%else %do;
			&commandstring.;
		%end;
	%end;
	class &class /param=ref;
	model &model /clparm; 
run;

%* obtain p-value for each level of categorical variable and begin building output table;
data _parms_c; 
length Parameter $25 ClassVal0 $50 p_value $8;
set _parms_c;
	Parameter = variable;
	if ProbChiSq < 0.001 then p_value = "<.001"; 
	else p_value = put(ProbChiSq,8.3);
	if parameter="Intercept" then delete;
keep parameter ClassVal0  p_value;
if &domain=&domvalue then output;
run;

data _parms_c;
set _parms_c;
	class_order = _n_;
run;

%* obtain Odds Ratios (95% CI) and add to output table;
data _orstat;
length Parameter $25 ClassVal0 $50;
set _orstat;
	Parameter=scan(effect,1);
	OR_CI=trim(left(put(OddsRatioEst,4.2)))||" ("||trim(left(put(LowerCL,4.2)))||"-"||trim(left(put(UpperCL,4.2)))||")";
keep parameter ClassVal0 OR_CI;
if &domain=&domvalue then output;
run;

data _orstat;
set _orstat;
	class_order = _n_;
run;

proc sort data = _parms_c; by class_order; run;
proc sort data = _orstat; by class_order; run;

data _parms_c; 
merge _orstat _parms_c ;
	by class_order;	
	if OR_CI ne "" then output;
run;

%* get labels of categorical predictor variables and add to output table;
ods output CrossTabs = _freq;
proc surveyfreq data = _ctemp %if %upcase(&varmethod)=JK or %upcase(&varmethod)=JACKKNIFE or %upcase(&varmethod)=BRR %then %do; 
								varmethod = &varmethod.; 
							%end;
							%if %length(&missval_opts) ne 0 %then %do; 
								&_commandspace. &missval_opts. &commandstring.;
							%end;
							%else %do;
								&commandstring.;
							%end;
 	%if &strata ne %then %do;  
		stratum &strata;
	%end;
	%if &cluster ne %then %do;  
		cluster &cluster;
	%end;
	%if &weight ne %then %do;  
		weight &weight;
	%end;
	%if %length(&rep_weights_values) ne 0 %then %do;
		repweights &rep_weights_values 
		%if %length(&varmethod_opts) ne 0 %then %do; 
			/ &varmethod_opts. &commandstring.; 
		%end;
		%else %do;
			&commandstring.;
		%end;
	%end;
	table &domain*&catvar*&outcome/cl col row;
run;

data _freq;
set _freq;
	if &domain eq &domvalue then output;
run;

data _freq;
length ClassVal0 $50;
set _freq;
	char_order=_n_;
	ClassVal0 = trim(left(f_&catvar));
	keep classval0 f_&outcome Frequency RowPercent Percent char_order;
run;

data _nfreq;
	set _freq;
	_nfreq=Frequency;
	_npercent=RowPercent;
	if classval0 eq "Total" then _npercent=Percent;
	if f_&outcome eq "&outevent" then output;
	keep classval0 _nfreq _npercent;
run;

data _tfreq;
	set _freq;
	_tfreq=Frequency;
	_tpercent=Percent;
	if f_&outcome eq "Total" then output;
	keep classval0 _tfreq _tpercent;
run;

proc sort data = _nfreq; by classval0;
proc sort data = _tfreq; by classval0;

data _allfreq; 
merge _nfreq _tfreq; 
	by classval0;
run;

proc sort data = _allfreq; by classval0;
proc sort data = _parms_c; by classval0;

data _parms_c; 
merge _parms_c _allfreq; 
	by classval0;
	_nfreq_percent=trim(left(_nfreq))||" ("||trim(left(put(_npercent,4.2)))||")";
	if parameter=" " then parameter="&catvar";
	if OR_CI=" " and ClassVal0 ne " " then OR_CI="ref";
	chartab_order=_n_;
	index=&vi;
run;

%* obtain type3 p-value for testing importance of categorical predictor variable;
data _gstats;
length Parameter $25 g_p_value $8;
set _gstats;
	Parameter=Effect;
	if ProbChiSq < 0.001 then g_p_value = "<.001"; 
	else g_p_value = put(ProbChiSq,8.3);
	if &domain=&domvalue then output;
	keep Parameter g_p_value;
run;

%* add type3 p-value to output table;
proc sort data=_parms_c; by Parameter; run; 
proc sort data=_gstats; by Parameter; run;

data _parms_c;  
merge _parms_c _gstats ;
	by Parameter;
run;

proc sort data=_parms_c; by Parameter; run; 

%* add column for labels of predictor variables to output table;
data _parms_c;
length varname $50;
	set _parms_c;
	varname="&varlabel";
run; 

proc sort data=_parms_c; by char_order; run; 

%* get only one instance of categorical variable label;
proc sql;
	create table _var_ as select distinct varname from _parms_c;
quit;

data _parms_c;
set _parms_c;
	drop varname;
run;

data _parms_c;
merge _var_ _parms_c;
run;  

data _parms_c;
set _parms_c;
	if varname=" " then g_p_value=" ";
keep parameter class_order varname _nfreq_percent _tfreq ClassVal0 OR_CI p_value g_p_value char_order ;
run;

%* ;
proc sql;
	create table _varname as select distinct varname as ClassVal0 from _parms_c where varname ne "";
quit;

data _parms_c;
set _varname _parms_c;
	Freq=_nfreq_percent;
	N=put(_tfreq, 6.);
	if _nfreq_percent="" then Freq="";
	if _tfreq=. then N="";
proc sort; by class_order;
run;

%* obtain totals for each categorical variable and add them to the output table;
proc sql;
create table _parms_c_total as select * from _parms_c where ClassVal0 eq "Total";
create table _parms_c_nototal as select * from _parms_c where ClassVal0 ne "Total";
quit;

data _parms_c_total;
set _parms_c_total;
	OR_CI="";
run;

data _parms_c;
set _parms_c_nototal _parms_c_total;
run;

%* insert a blank row at the end of the output dataset which splits results each categorical predictor variable from the next;
data _parms_c;
set _parms_c end=eof;
	if eof then do;
	output;
		parameter = "";
		class_order=.;
		varname="";
		ClassVal0="";
		OR_CI="";
		p_value="";
		g_p_value="";
		char_order=.;
		Frequency=.;
		Freq="";
		N="";
	end;
	output;
run;

%mend svy_logitc;
%* end of macro for simple logistic regression on categorical variables;

%* start of macro for simple logistic regression on contiunous variables;

%macro svy_logitn(	dataset 		= , 
			model			= , 
			outcome 		= ,
			outevent		= ,
			strata			= ,
			cluster			= ,
			weight			= ,
			domain			= ,
			domvalue		= ,
			varmethod		= ,
			rep_weights_values	= ,
			varmethod_opts		= ,
			missval_opts		= ,
			missval_lab		= );
%runquit;

%* finetuning the dataset;
data _ntemp;
set &dataset;
	%if %length(&missval_opts) ne 0 %then %do; 
		if &outcome eq &missval_lab or &outcome eq . 
		then delete;
	%end;
	%else %do; 
		if &contvar eq &missval_lab or &contvar eq . 
		or &outcome eq &missval_lab or &outcome eq . 
		then delete;
	%end;
run;

%* save paramater estimates and odds ratios ods tables;
ods output 	ParameterEstimates=_parms_n 
			OddsRatios=_orstat;

%* fit the logistic regression model;
proc surveylogistic data =_ntemp %if %upcase(&varmethod)=JK or %upcase(&varmethod)=JACKKNIFE or %upcase(&varmethod)=BRR %then %do; 
								varmethod = &varmethod.; 
							%end;
							%if %length(&missval_opts) ne 0 %then %do; 
								&_commandspace. &missval_opts. &commandstring.;
							%end;
							%else %do;
								&commandstring.;
							%end;
 	%if &strata ne %then %do;  
		stratum &strata;
	%end;
	%if &cluster ne %then %do;  
		cluster &cluster;
	%end;
	%if &weight ne %then %do;  
		weight &weight;
	%end;
	%if &domain ne %then %do;  
		domain &domain;
	%end;
	%if %length(&rep_weights_values) ne 0 %then %do;
		repweights &rep_weights_values 
		%if %length(&varmethod_opts) ne 0 %then %do; 
			/ &varmethod_opts. &commandstring.; 
		%end;
		%else %do;
			&commandstring.;
		%end;
	%end;
	model &model /clparm; 
run;

%* obtain category p-value;
data _parms_n; 
length Parameter $25 ClassVal0 $50 p_value $8;
set _parms_n;
	Parameter = variable;
	ClassVal0= "";
	if ProbChiSq < 0.001 then p_value = "<.001"; 
	else p_value = put(ProbChiSq,8.3);
	g_p_value=p_value;
	if parameter="Intercept" then delete;
	if &domain=&domvalue then output;
keep  parameter ClassVal0  p_value g_p_value;
run;

%* obtain Odds Ratios (95% CI);
data _orstat;
length Parameter $25 ClassVal0 $50;
set _orstat;
	Parameter=effect;
	ClassVal0= "";
	OR_CI=trim(left(put(OddsRatioEst,4.2)))||" ("||trim(left(put(LowerCL,4.2)))||"-"||trim(left(put(UpperCL,4.2)))||")";
	if &domain=&domvalue then output;
keep parameter ClassVal0 OR_CI;
run;

data _orstat;
set  _orstat;
	class_order = _n_;
run;

data _parms_n;
set _parms_n;
	class_order = _n_;
run;

proc sort data = _parms_n; by class_order; run;
proc sort data = _orstat; by class_order; run;

data _parms_n; 
merge _orstat _parms_n ;
length varname $50;
	by class_order;	
	varname="&varlabel";
keep parameter class_order varname ClassVal0 OR_CI p_value g_p_value;
run;

ods output statistics=_tfreqn;
proc surveymeans data=_ntemp %if %upcase(&varmethod)=JK or %upcase(&varmethod)=JACKKNIFE or %upcase(&varmethod)=BRR %then %do; 
								varmethod = &varmethod.; 
							%end;
							%if %length(&missval_opts) ne 0 %then %do; 
								&_commandspace. &missval_opts. &commandstring.;
							%end;
							%else %do;
								&commandstring.;
							%end;
 	%if &strata ne %then %do;  
		stratum &strata;
	%end;
	%if &cluster ne %then %do;  
		cluster &cluster;
	%end;
	%if &weight ne %then %do;  
		weight &weight;
	%end;
	%if &domain ne %then %do;  
		domain &outcome;
	%end;
	%if %length(&rep_weights_values) ne 0 %then %do;
		repweights &rep_weights_values 
		%if %length(&varmethod_opts) ne 0 %then %do; 
			/ &varmethod_opts. &commandstring.; 
		%end;
		%else %do;
			&commandstring.;
		%end;
	%end;
	var &contvar;
	where &domain=&domvalue;
run;

data _tfreqn;
set _tfreqn;
_tfreq=N;
keep VarName VarLabel _tfreq;
run;

ods output CrossTabs = _nfreqn;
proc surveyfreq data = _ntemp %if %upcase(&varmethod)=JK or %upcase(&varmethod)=JACKKNIFE or %upcase(&varmethod)=BRR %then %do; 
								varmethod = &varmethod.; 
							%end;
							%if %length(&missval_opts) ne 0 %then %do; 
								&_commandspace. &missval_opts. &commandstring.;
							%end;
							%else %do;
								&commandstring.;
							%end;
 	%if &strata ne %then %do;  
		stratum &strata;
	%end;
	%if &cluster ne %then %do;  
		cluster &cluster;
	%end;
	%if &weight ne %then %do;  
		weight &weight;
	%end;
	%if %length(&rep_weights_values) ne 0 %then %do;
		repweights &rep_weights_values 
		%if %length(&varmethod_opts) ne 0 %then %do; 
			/ &varmethod_opts. &commandstring.; 
		%end;
		%else %do;
			&commandstring.;
		%end;
	%end;
	table &domain*&outcome/cl col row;
run;


data _nfreqn;
set _nfreqn;
	if &domain eq &domvalue and f_&outcome="&outevent" then output;
run;

data _nfreqn;
length;
set _nfreqn;
	varname=upcase("&contvar");
	Parameter=upcase("&contvar");
	_nfreq=Frequency;
	_npercent=RowPercent;
	_nfreq_percent=trim(left(_nfreq))||" ("||trim(left(put(_npercent,4.2)))||")";
	keep Parameter VarName _nfreq_percent;
run;

data _freqn;
merge _nfreqn _tfreqn;
by VarName;
run;

data _freqn;
set _freqn;
	N=put(_tfreq, 6.);
	Freq=put(_nfreq_percent,20.);
	keep Parameter N Freq;
*	if &domain=&domvalue then output;
run;

data _parms_n; 
merge _parms_n _freqn;
by Parameter;
	ClassVal0=varname;
run;

%* insert a blank row at the end of the dataset;
data _parms_n;
set _parms_n end=eof;
	if eof then do;
	output;
		parameter = "";
		class_order=.;
		varname="";
		ClassVal0="";
		OR_CI="";
		p_value="";
		g_p_value="";
		char_order=.;
		Frequency=.;
		Freq="";
		N="";
	end;
	output;
run;

%mend svy_logitn;

%* Multiple logistic regression;

%macro svy_multilogit(	dataset 		= ,
			outcome 		= ,
			outevent		= ,
			catvars			= ,
			contvars		= ,
			class 			= ,
			strata			= ,
			cluster			= ,
			weight			= ,
			domain			= ,
			domvalue		= ,
			varmethod		= ,
			rep_weights_values	= ,
			varmethod_opts		= ,
			missval_opts		= ,
			missval_lab		=.,
			condition 		= ,
			print			= ); 
%runquit;

ods exclude all;

%* set model statement using input parameters;
%let model = &outcome(event="&outevent")= &catvars &contvars;

%* save paramater estimates, odds ratios and type 3 global p-value ods tables;
ods output 	Type3=_gstats
			ParameterEstimates=_parms 
			OddsRatios=_orstat;

%* fit logistic regression model and apply survey design if survey data;
proc surveylogistic data =xx_dataset %if %upcase(&varmethod)=JK or %upcase(&varmethod)=JACKKNIFE or %upcase(&varmethod)=BRR %then %do; 
								varmethod = &varmethod.; 
							%end;
							%if %length(&missval_opts) ne 0 %then %do; 
								&_commandspace. &missval_opts. &commandstring.;
							%end;
							%else %do;
								&commandstring.;
							%end; 
 	%if &strata ne %then %do;  
		stratum &strata;
	%end;
	%if &cluster ne %then %do;  
		cluster &cluster;
	%end;
	%if &weight ne %then %do;  
		weight &weight;
	%end;
	%if &domain ne %then %do;  
		domain &domain;
	%end;
	%if %length(&rep_weights_values) ne 0 %then %do;
		repweights &rep_weights_values 
		%if %length(&varmethod_opts) ne 0 %then %do; 
			/ &varmethod_opts. &commandstring.; 
		%end;
		%else %do;
			&commandstring.;
		%end;
	%end;
	class &class /param=ref;
	model &model / clparm ; 
run;

%* obtain category p-value;
data _parms; 
length Parameter $25 ClassVal0 $50 M_p_value $8;
set _parms;
	Parameter = variable;
	if ProbChiSq < 0.001 then M_p_value = "<.001"; 
	else M_p_value = put(ProbChiSq,8.3);
	if parameter="Intercept" then delete;
	if &domain=&domvalue then output;
keep  parameter ClassVal0  M_p_value ;
run;

data _parms;
set _parms;
	class_order = _n_;
run;

%* obtain Odds Ratios (95% CI);
data _orstat;
length Parameter $25 ClassVal0  $50;
set _orstat;
	Parameter=scan(effect,1);
	M_OR_CI=trim(left(put(OddsRatioEst,4.2)))||" ("||trim(left(put(LowerCL,4.2)))||"-"||trim(left(put(UpperCL,4.2)))||")";
	if &domain=&domvalue then output;
keep parameter ClassVal0 M_OR_CI;
run;

data _orstat;
set _orstat;
	class_order = _n_;
run;

proc sort data = _parms; by class_order; run;
proc sort data = _orstat; by class_order; run;

data _parms; 
merge _orstat _parms ;
	by class_order;	
run;

data _parms;
set _parms;
	if M_OR_CI=" " and ClassVal0 ne " " then M_OR_CI="ref";
run;

%* obtain type3 p-value for testing importance of variable;
data _gstats;
length Parameter $25 M_g_p_value $8;
set _gstats;
	Parameter=Effect;
	if ProbChiSq < 0.001 then M_g_p_value = "<.001"; 
	else M_g_p_value = put(ProbChiSq,8.3);
	if &domain=&domvalue then output;
	keep Effect Parameter M_g_p_value;
run;

proc sort data = _parms; by Parameter; run;
proc sort data = _gstats; by Parameter; run;

data _parms;
merge _parms _gstats ;
	by parameter;
run; 

proc sql;
update _parms as a
	set ClassVal0=(select ClassVal0 from logistic_table_n as b where a.Parameter=b.Parameter) where a.ClassVal0="";
quit;

%* get one instance of glopbal p-value;
data _parms;
set _parms;
	by parameter;
		if first.parameter then count=0;
		count+1;
run;

data _parms;
set _parms;
if count gt 1 then M_g_p_value="";
run;

%if %upcase(&print) = NO %then %do; ods exclude all; %end;
%else %do; ods exclude none; %end;
proc print data = _parms noobs label;
	var parameter ClassVal0 M_OR_CI M_p_value M_g_p_value ;
run;

ods exclude none;

%mend svy_multilogit;

%* prepare and print output to MS Excel and Word;
%macro svy_printlogit(tablename	=, 
					  outcome	=,
					  outevent	=,
					  outdir	=,
					  tabletitle=);

%* code to validate input parameters;
%if %length(&outcome) eq 0 %then %do;
	%put ERROR: Please provide outcome variable, outcome=;
%abort;
%end;

%if %length(&outevent) eq 0 %then %do;
	%put ERROR: Please provide category of outcome variable to model, outevent=;
%abort;
%end;

%if %length(&outdir) eq 0 %then %do;
	%put ERROR: Please provide output directory/path, outdir=;
%abort;
%end;

%if %length(&tablename) eq 0 %then %do;
	%put ERROR: Please provide shortname for output table, tablename=;
%abort;
%end;

%if %length(&tabletitle) eq 0 %then %do;
	%put ERROR: Please provide title of output table, tabletitle=;
%abort;
%end;

data _null_; set xx_dataset;
	call symput("outcomelab", vlabel(&outcome));
run;

data logit_table; run;

%* append results from simple and multiple logistic regression to build final reporting table;
proc sql;
	create table logit_table as
	select a.*, b.M_OR_CI, b.M_p_value, b.M_g_p_value
	from logistic_table a left join _parms b 
	on a.ClassVal0=b.ClassVal0 and a.Parameter=b.Parameter
	order by f_order;
quit;

%* define report appearance;
proc template;
define style forOR;
parent = styles.printer;
replace fonts /
	"titlefont2" = ("Times New Roman", 11pt, Bold)
	"titlefont" = ("Times New Roman", 12pt, Bold)
	"strongfont" = ("Times New Roman", 10pt, Bold)
	"emphasisfont" = ("Times New Roman", 10pt, Bold)
	"fixedemphasisfont" = ("Times New Roman", 10pt, Bold)
	"fixedstrongfont" = ("Times New Roman", 10pt, Bold)
	"fixedheadingfont" = ("Times New Roman", 10pt, Bold)
	"batchfixedfont" = ("Times New Roman", 10pt, Bold)
	"fixedfont" = ("Times New Roman", 10pt, Bold)
	"headingemphasisfont" = ("Times New Roman", 10pt, Bold)
	"headingfont" = ("Times New Roman", 10pt, Bold)
	"docfont" = ("Times New Roman", 10pt);
end;
run;

%* output report table in excel and word;
option nomprint nosymbolgen nomlogic nodate nonumber;
ods escapechar = "^";
ods rtf file="&outdir\&tablename..rtf" style=forOR;
ods tagsets.ExcelXP file="&outdir\&tablename..xls" style=forOR;
ods tagsets.ExcelXP options(sheet_label="&tablename" suppress_bylines="yes" embedded_titles="yes");

title "&tabletitle" ", N=&domsize";
footnote height=8pt j=l "(Dated: &sysdate)" j=r "{\b\ Page }{\field{\*\fldinst {\b\i PAGE}}}";

proc report data = logit_table headline spacing=1 split = "*" nowd;
	column ClassVal0 ("&outcomelab" N Freq)  ("Unadjusted * odds ratios" OR_CI p_value g_p_value) ("Adjusted * odds ratios" M_OR_CI M_p_value M_g_p_value);
	define ClassVal0 / display width = 50 right missing "Characteristic";
    define N / display width = 10 right missing "Total";
    define Freq / display width = 10 right missing "&outevent n * (Weighted %)";
	define OR_CI / display width = 20 center missing "OR (95% CI)";
	define p_value / display width = 10 center missing "P-value";
	define g_p_value / display width = 10 center missing "Global * p-value";
	define M_OR_CI / display width = 20 center missing "OR (95% CI)";
	define M_p_value / display width = 10 center missing "P-value";
	define M_g_p_value / display width = 10 center missing "Global * p-value";
run;

footnote; 
title;
ods tagsets.excelxp close;
ods rtf close;

%mend svy_printlogit;
