# Supplementary material for: %svy_logistic_regression: A generic SAS macro for simple and multiple logistic regression and creating quality publication-ready tables using survey or non-survey data
Source: PLoS One. 2019 Sep 3;14(9):e0214262. doi: 10.1371/journal.pone.0214262 (PMC6719830; doi:10.1371/journal.pone.0214262)
Supplement: S2 Code — A sample SAS code to read in the data and call the macro. The S1 Code and S2 Code are also available online at https://github.com/kmuthusi/generic-sas-macros and have been labelled as “%svy_logistic_regression.sas” and “svy logistic regression anafile.sas” respectively. (TXT) [file pone.0214262.s002.txt]

dm 'odsresults; clear; log; clear; out; clear';

* to remove all datasets from within the WORK folder;
proc datasets lib=work nolist kill; quit; run;

* track program run time;
* program start time;
%let datetime_start = %sysfunc(TIME()) ;
%put START TIME: %sysfunc(datetime(),datetime14.);

* set working directory;
%let dir=C:\NHANES III\SAS;

* reference library with formats;
libname nhanes v9 "&dir.\data\xpt\";

* load formats file;
%include "&dir.\data\xpt\clean_nhanes_infile.sas";

* load required macros;
%include "&dir.\macros\svy_logistic_regression.sas";

* data steps ...;
options fmtsearch=(WORK nhanes.clean_ out.clean_nhanes library);

data clean_nhanes;
set out.clean_nhanes;

* set values for refused to answer and don't know to missing;
if dmqmiliz=7 then dmqmiliz=.;
if dmqadfc=9 then dmqadfc=.;
if dmdborn4 in (77,99) then dmdborn4=.;
if dmdcitzn in (7,9) then dmdcitzn=.;
if dmdyrsus in (77,99) then dmdyrsus=.;
if dmdeduc2 in (7,9) then dmdeduc2=.;
if dmdmartl in (77,99) then dmdmartl=.;

* call svy_logistic_regression macro;
option mlogic mprint symbolgen;

* initialize outcome variable;
%let outcome = lbxha;
%let outevent= Positive;
%let data = clean_nhanes;

* define simple logistic regression model input parameters;
%let classvarb= riagendr(ref="Male") ridageyrcat2 (ref=">= 60") ridreth1 (ref="Non-Hispanic White") 
				dmqadfc (ref="No") dmdeduc2 (ref="College graduate or above") dmdmartl (ref="Separated");

%let catvarsb = riagendr ridageyrcat2 ridreth1 dmqadfc dmdeduc2 dmdmartl;
%let contvarsb= ridageyr;

* fit simple logistic regression model;
%svy_unilogit ( dataset 		= &data., 
		outcome 		= &outcome.,
		outevent		= &outevent.,
		catvars	 		= &catvarsb., 
		contvars		= &contvarsb.,
		class 			= &classvarb., 
		weight			= wtmec2yr,
		cluster			= sdmvpsu,
		strata			= sdmvstra,
		domain			= dmqmiliz,
		domvalue		= 1,
		varmethod		= ,
		rep_weights_values	= ,
		varmethod_opts		= ,
		missval_opts		= ,
		missval_lab		= -100,
		condition 		= if ridageyr>=20,
		print			= YES); 

* define parameters for selected predictor variables;
%let classvarm= riagendr(ref="Male") ridageyrcat2 (ref=">= 60") ridreth1 (ref="Non-Hispanic White") 
				dmqadfc (ref="No") dmdmartl (ref="Separated");
%let catvarsm = riagendr ridageyrcat2 ridreth1 dmqadfc dmdmartl;
%let contvarsm=;

* fit multiple logistic regression model;
%svy_multilogit (dataset 		= &data., 
		outcome 		= &outcome.,
		outevent		= &outevent.,
		catvars	 		= &catvarsm., 
		contvars		= &contvarsm.,
		class 			= &classvarm., 
		weight			= wtmec2yr,
		cluster			= sdmvpsu,
		strata			= sdmvstra,
		domain			= dmqmiliz,
		domvalue		= 1,
		varmethod		= ,
		rep_weights_values	= ,
		varmethod_opts		= ,
		missval_opts		= ,
		missval_lab		= -100,
		condition 		= if ridageyr>=20,
		print			= YES); 

* output final table;
%svy_printlogit(tablename	= logit_table,
		outcome		= &outcome.,
		outevent	= &outevent.,
		outdir		= &dir.\output\tables, 
		tabletitle	= Table 2. Factors associated with Hepatitis A prevalence among participants who served in the US Armed Forces - NHANES 2013-2014);

* program end time;
%put END TIME: %sysfunc(datetime(),datetime14.);
%put PROCESSING TIME:  %sysfunc(putn(%sysevalf(%sysfunc(TIME())-&datetime_start.),mmss.)) (mm:ss);

* reset print to log;
proc printto; run;
