# Supplementary material for: %svy_logistic_regression: A generic SAS macro for simple and multiple logistic regression and creating quality publication-ready tables using survey or non-survey data
Source: PLoS One. 2019 Sep 3;14(9):e0214262. doi: 10.1371/journal.pone.0214262 (PMC6719830; doi:10.1371/journal.pone.0214262)
Supplement: S1 Data — The complete NHANES dataset is freely available to the public on the NHANES website at: https://www.cdc.gov/nchs/nhanes/Index.htm. (ZIP) [file pone.0214262.s003.zip]

Archive with 7 entries (7 files):
- xpt/clean_.xpt
- xpt/clean_nhanes.sas7bcat
- xpt/clean_nhanes.sas7bdat
- xpt/clean_nhanes_formats.txt
- xpt/clean_nhanes_infile.sas
- xpt/clean_nhanes_infile_report.do
- xpt/clean_nhanes_SAScheck.lst
