# Supplementary material for: %svy_logistic_regression: A generic SAS macro for simple and multiple logistic regression and creating quality publication-ready tables using survey or non-survey data
Source: PLoS One. 2019 Sep 3;14(9):e0214262. doi: 10.1371/journal.pone.0214262 (PMC6719830; doi:10.1371/journal.pone.0214262)
Supplement: S1 Data — The complete NHANES dataset is freely available to the public on the NHANES website at: https://www.cdc.gov/nchs/nhanes/Index.htm. (ZIP) [file pone.0214262.s003.zip › xpt/clean_nhanes_formats.txt]

ridageyrcat2_                    -100                   -100                    Missing
ridageyrcat2_                    1                      1                       < 20
ridageyrcat2_                    2                      2                       20-39
ridageyrcat2_                    3                      3                       40-59
ridageyrcat2_                    4                      4                       >= 60
dmdborn4f                        -100                   -100                    Missing
dmdborn4f                        1                      1                       Born in 50 US states or Washington, DC
dmdborn4f                        2                      2                       Others
dmdborn4f                        77                     77                      Refused
dmdborn4f                        99                     99                      Dont Know
dmdcitznf                        -100                   -100                    Missing
dmdcitznf                        1                      1                       Citizen by birth or naturalization
dmdcitznf                        2                      2                       Not a citizen of the US
dmdcitznf                        7                      7                       Refused
dmdcitznf                        9                      9                       Dont Know
dmdeduc2f                        -100                   -100                    Missing
dmdeduc2f                        1                      1                       Less than 9th grade
dmdeduc2f                        2                      2                       9-11th grade (Includes 12th grade with no diploma)
dmdeduc2f                        3                      3                       High school graduate/GED or equivalent
dmdeduc2f                        4                      4                       Some college or AA degree
dmdeduc2f                        5                      5                       College graduate or above
dmdeduc2f                        7                      7                       Refused
dmdeduc2f                        9                      9                       Dont Know
dmdmartlf                        -100                   -100                    Missing
dmdmartlf                        1                      1                       Married
dmdmartlf                        2                      2                       Widowed
dmdmartlf                        3                      3                       Divorced
dmdmartlf                        4                      4                       Separated
dmdmartlf                        5                      5                       Never married
dmdmartlf                        6                      6                       Living with partner
dmdmartlf                        77                     77                      Refused
dmdmartlf                        99                     99                      Dont Know
dmdyrsusf                        -100                   -100                    Missing
dmdyrsusf                        1                      1                       Less than 1 year
dmdyrsusf                        2                      2                       1 year or more, but less than 5 years
dmdyrsusf                        3                      3                       5 year or more, but less than 10 years
dmdyrsusf                        4                      4                       10 year or more, but less than 15 years
dmdyrsusf                        5                      5                       15 year or more, but less than 20 years
dmdyrsusf                        6                      6                       20 year or more, but less than 30 years
dmdyrsusf                        7                      7                       30 year or more, but less than 40 years
dmdyrsusf                        8                      8                       40 year or more, but less than 50 years
dmdyrsusf                        9                      9                       50 years or more
dmdyrsusf                        77                     77                      Refused
dmdyrsusf                        99                     99                      Dont Know
dmqadfcf                         -100                   -100                    Missing
dmqadfcf                         1                      1                       Yes
dmqadfcf                         2                      2                       No
dmqadfcf                         7                      7                       Refused
dmqadfcf                         9                      9                       Dont Know
dmqmilizf                        -100                   -100                    Missing
dmqmilizf                        1                      1                       Yes
dmqmilizf                        2                      2                       No
dmqmilizf                        7                      7                       Refused
dmqmilizf                        9                      9                       Dont Know
lbxhaf                           -100                   -100                    Missing
lbxhaf                           1                      1                       Positive
lbxhaf                           2                      2                       Negative
lbxhaf                           3                      3                       Indeterminate
riagendrf                        -100                   -100                    Missing
riagendrf                        1                      1                       Male
riagendrf                        2                      2                       Female
ridexmonf                        -100                   -100                    Missing
ridexmonf                        1                      1                       November 1 through April 30
ridexmonf                        2                      2                       May 1 through October 31
ridreth1f                        -100                   -100                    Missing
ridreth1f                        1                      1                       Mexican American
ridreth1f                        2                      2                       Other Hispanic
ridreth1f                        3                      3                       Non-Hispanic White
ridreth1f                        4                      4                       Non-Hispanic Black
ridreth1f                        5                      5                       Other Race - Including Multi-Racial
ridstatrf                        -100                   -100                    Missing
ridstatrf                        1                      1                       Interviewed only
ridstatrf                        2                      2                       Both interviewed and MEC examined
siaproxyf                        -100                   -100                    Missing
siaproxyf                        1                      1                       Yes
siaproxyf                        2                      2                       No
ridageyrcat                      -100                   -100                    Missing
ridageyrcat                      1                      1                       < 10
ridageyrcat                      2                      2                       10-19
ridageyrcat                      3                      3                       20-29
ridageyrcat                      4                      4                       30-39
ridageyrcat                      5                      5                       40-49
ridageyrcat                      6                      6                       50-59
ridageyrcat                      7                      7                       60-69
ridageyrcat                      8                      8                       >= 70
