# Supplementary material for: %svy_logistic_regression: A generic SAS macro for simple and multiple logistic regression and creating quality publication-ready tables using survey or non-survey data
Source: PLoS One. 2019 Sep 3;14(9):e0214262. doi: 10.1371/journal.pone.0214262 (PMC6719830; doi:10.1371/journal.pone.0214262)
Supplement: S1 Data — The complete NHANES dataset is freely available to the public on the NHANES website at: https://www.cdc.gov/nchs/nhanes/Index.htm. (ZIP) [file pone.0214262.s003.zip › xpt/clean_nhanes_infile_report.do]

capture program drop sas_rep
program define sas_rep, rclass
di as err " SAS failed to create clean_nhanes " 
di as err " Look at {view C:\NHANES III\SAS\data\xpt\clean_nhanes_infile.log:C:\NHANES III\SAS\data\xpt\clean_nhanes_infile.log} to see what error occurred. " 
local sas_rep_error= 1 
return local sas_rep_error "`sas_rep_error\'" 
end
