# Supplementary material for: %svy_logistic_regression: A generic SAS macro for simple and multiple logistic regression and creating quality publication-ready tables using survey or non-survey data
Source: PLoS One. 2019 Sep 3;14(9):e0214262. doi: 10.1371/journal.pone.0214262 (PMC6719830; doi:10.1371/journal.pone.0214262)
Supplement: S1 Data — The complete NHANES dataset is freely available to the public on the NHANES website at: https://www.cdc.gov/nchs/nhanes/Index.htm. (ZIP) [file pone.0214262.s003.zip › xpt/clean_nhanes_SAScheck.lst]

data= C:\NHANES III\SAS\data\xpt\clean_nhanes: Compare results with Stata output.                                                                                                                                               07:08 Tuesday, June 11, 2019   1

The MEANS Procedure

Variable         Label                                           N            Mean         Std Dev         Minimum         Maximum
ƒƒƒƒƒƒƒƒƒƒƒƒƒƒƒƒƒƒƒƒƒƒƒƒƒƒƒƒƒƒƒƒƒƒƒƒƒƒƒƒƒƒƒƒƒƒƒƒƒƒƒƒƒƒƒƒƒƒƒƒƒƒƒƒƒƒƒƒƒƒƒƒƒƒƒƒƒƒƒƒƒƒƒƒƒƒƒƒƒƒƒƒƒƒƒƒƒƒƒƒƒƒƒƒƒƒƒƒƒƒƒƒƒƒƒƒƒƒƒƒƒƒƒƒƒƒƒƒƒƒ
SEQN             Respondent sequence number                  10175        78644.00         2937.41        73557.00        83731.00
SDDSRVYR         Data release cycle                          10175       8.0000000               0       8.0000000       8.0000000
RIDSTATR         Interview/Examination status                10175       1.9644226       0.1852431       1.0000000       2.0000000
RIAGENDR         Gender                                      10175       1.5083047       0.4999556       1.0000000       2.0000000
RIDAGEYR         Age in years at screening                   10175      31.4841278      24.4216515               0      80.0000000
RIDAGEMN         Age in months at screening - 0 to 24 mos    10175     -92.7017199      27.4817303    -100.0000000      24.0000000
RIDRETH1         Race/Hispanic origin                        10175       3.0918919       1.2633047       1.0000000       5.0000000
RIDRETH3         Race/Hispanic origin w/ NH Asian            10175       3.2898280       1.6132407       1.0000000       7.0000000
RIDEXMON         Six month time period                       10175      -2.1028993      18.8101627    -100.0000000       2.0000000
RIDEXAGM         Age in months at exam - 0 to 19 years       10175     -14.0926781     111.6263062    -100.0000000     239.0000000
DMQMILIZ         Served active duty in US Armed Forces       10175     -37.2995577      49.5878144    -100.0000000       2.0000000
DMQADFC          Served in a foreign country                 10175     -94.5943980      22.7904081    -100.0000000       2.0000000
DMDBORN4         Country of birth                            10175       1.1378870       2.2763548    -100.0000000       2.0000000
DMDCITZN         Citizenship status                          10175       0.9835872       3.3349225    -100.0000000       2.0000000
DMDYRSUS         Length of time in US                        10175     -81.1842752      40.2992778    -100.0000000       9.0000000
DMDEDUC3         Education level - Children/Youth 6-19       10175     -70.7544963      47.5305668    -100.0000000      99.0000000
DMDEDUC2         Education level - Adults 20+                10175     -41.3817199      51.3103274    -100.0000000       5.0000000
DMDMARTL         Marital status                              10175     -41.8983784      50.8279542    -100.0000000       6.0000000
RIDEXPRG         Pregnancy status at exam                    10175     -86.8749877      34.1600107    -100.0000000       3.0000000
SIALANG          Language of SP Interview                    10175       1.1056511       0.3074057       1.0000000       2.0000000
SIAPROXY         Proxy used in SP Interview?                 10175       1.6207371       1.1171512    -100.0000000       2.0000000
SIAINTRP         Interpreter used in SP Interview?           10175       1.9663882       0.1802366       1.0000000       2.0000000
FIALANG          Language of Family Interview                10175      -0.1384767      10.9584427    -100.0000000       2.0000000
FIAPROXY         Proxy used in Family Interview?             10175       0.7857494      11.0572208    -100.0000000       2.0000000
FIAINTRP         Interpreter used in Family Interview?       10175       0.7564619      11.0552898    -100.0000000       2.0000000
MIALANG          Language of MEC Interview                   10175     -27.3888943      45.4492246    -100.0000000       2.0000000
MIAPROXY         Proxy used in MEC Interview?                10175     -26.7050614      45.8657389    -100.0000000       2.0000000
MIAINTRP         Interpreter used in MEC Interview?          10175     -26.7145946      45.8488332    -100.0000000       2.0000000
AIALANGA         Language of ACASI Interview                 10175     -37.2339066      49.0544517    -100.0000000       3.0000000
DMDHHSIZ         Total number of people in the Household     10175       3.8746929       1.7221836       1.0000000       7.0000000
DMDFMSIZ         Total number of people in the Family        10175       3.7304177       1.7750852       1.0000000       7.0000000
DMDHHSZA         # of children 5 years or younger in HH      10175       0.5428993       0.8148311               0       3.0000000
DMDHHSZB         # of children 6-17 years old in HH          10175       1.0083538       1.1930064               0       4.0000000
DMDHHSZE         # of adults 60 years or older in HH         10175       0.3965602       0.7047314               0       3.0000000
DMDHRGND         HH ref person's gender                      10175       1.4999509       0.5000246       1.0000000       2.0000000
DMDHRAGE         HH ref person's age in years                10175      45.9577396      15.6355806      18.0000000      80.0000000
DMDHRBR4         HH ref person's country of birth            10175      -1.5663882      17.2715363    -100.0000000      77.0000000
DMDHREDU         HH ref person's education level             10175       0.5117445      17.3822709    -100.0000000       9.0000000
DMDHRMAR         HH ref person's marital status              10175       1.4931695      12.6772135    -100.0000000      99.0000000
DMDHSEDU         HH ref person's spouse's education level    10175     -45.6019656      51.7529781    -100.0000000       9.0000000
WTINT2YR         Full sample 2 year interview weight         10175        30585.18        26948.43         3697.77       167884.54
WTMEC2YR         Full sample 2 year MEC exam weight          10175        30585.18        27941.01               0       171395.26
SDMVPSU          Masked variance pseudo-PSU                  10175       1.4841278       0.4997726       1.0000000       2.0000000
SDMVSTRA         Masked variance pseudo-stratum              10175     110.9268796       4.2603220     104.0000000     118.0000000
INDHHIN2         Annual household income                     10175       9.4355774      18.6744994    -100.0000000      99.0000000
INDFMIN2         Annual family income                        10175       9.1701229      18.1585165    -100.0000000      99.0000000
INDFMPIR         Ratio of family income to poverty           10175      -5.6365877      27.3303564    -100.0000000       5.0000000
age20_plus                                                   10175       0.5669779       0.4955180               0       1.0000000
ƒƒƒƒƒƒƒƒƒƒƒƒƒƒƒƒƒƒƒƒƒƒƒƒƒƒƒƒƒƒƒƒƒƒƒƒƒƒƒƒƒƒƒƒƒƒƒƒƒƒƒƒƒƒƒƒƒƒƒƒƒƒƒƒƒƒƒƒƒƒƒƒƒƒƒƒƒƒƒƒƒƒƒƒƒƒƒƒƒƒƒƒƒƒƒƒƒƒƒƒƒƒƒƒƒƒƒƒƒƒƒƒƒƒƒƒƒƒƒƒƒƒƒƒƒƒƒƒƒƒ
data= C:\NHANES III\SAS\data\xpt\clean_nhanes: Compare results with Stata output.                                                                                                                                               07:08 Tuesday, June 11, 2019   2

The MEANS Procedure

Variable         Label                                           N            Mean         Std Dev         Minimum         Maximum
ƒƒƒƒƒƒƒƒƒƒƒƒƒƒƒƒƒƒƒƒƒƒƒƒƒƒƒƒƒƒƒƒƒƒƒƒƒƒƒƒƒƒƒƒƒƒƒƒƒƒƒƒƒƒƒƒƒƒƒƒƒƒƒƒƒƒƒƒƒƒƒƒƒƒƒƒƒƒƒƒƒƒƒƒƒƒƒƒƒƒƒƒƒƒƒƒƒƒƒƒƒƒƒƒƒƒƒƒƒƒƒƒƒƒƒƒƒƒƒƒƒƒƒƒƒƒƒƒƒƒ
LBXHA            Hepatitis A antibody                        10175     -17.6297789      39.6144933    -100.0000000       2.0000000
dom_miliz                                                    10175       0.0533661       0.2247735               0       1.0000000
ridageyrcat      Age in years at screening                   10175       3.7091892       2.3881813       1.0000000       8.0000000
ridageyrcat2     Age in years at screening                   10175       2.1228501       1.1557685       1.0000000       4.0000000
age_15_64_dom                                                10175       0.5242260       0.4994373               0       1.0000000
ƒƒƒƒƒƒƒƒƒƒƒƒƒƒƒƒƒƒƒƒƒƒƒƒƒƒƒƒƒƒƒƒƒƒƒƒƒƒƒƒƒƒƒƒƒƒƒƒƒƒƒƒƒƒƒƒƒƒƒƒƒƒƒƒƒƒƒƒƒƒƒƒƒƒƒƒƒƒƒƒƒƒƒƒƒƒƒƒƒƒƒƒƒƒƒƒƒƒƒƒƒƒƒƒƒƒƒƒƒƒƒƒƒƒƒƒƒƒƒƒƒƒƒƒƒƒƒƒƒƒ
data= C:\NHANES III\SAS\data\xpt\clean_nhanes: Compare results with Stata output.                                                                                                                                               07:08 Tuesday, June 11, 2019   3

The CONTENTS Procedure

Data Set Name        OUT.CLEAN_NHANES                          Observations          10175
Member Type          DATA                                      Variables             53   
Engine               V9                                        Indexes               0    
Created              06/11/2019 17:10:13                       Observation Length    192  
Last Modified        06/11/2019 17:10:13                       Deleted Observations  0    
Protection                                                     Compressed            NO   
Data Set Type                                                  Sorted                NO   
Label                -savasas- created dataset on 11JUN2019                               
Data Representation  WINDOWS_32                                                           
Encoding             wlatin1  Western (Windows)                                           


                     Engine/Host Dependent Information

Data Set Page Size          65536                                           
Number of Data Set Pages    31                                              
First Data Page             1                                               
Max Obs per Page            340                                             
Obs in First Data Page      299                                             
Number of Data Set Repairs  0                                               
ExtendObsCounter            YES                                             
Filename                    C:\NHANES III\SAS\data\xpt\clean_nhanes.sas7bdat
Release Created             9.0401M3                                        
Host Created                W32_8PRO                                        


                           Alphabetic List of Variables and Attributes
 
 #    Variable         Type    Len    Format            Label

29    AIALANGA         Num       3    BEST8.            Language of ACASI Interview             
13    DMDBORN4         Num       3    DMDBORN4F.        Country of birth                        
14    DMDCITZN         Num       3    DMDCITZNF.        Citizenship status                      
17    DMDEDUC2         Num       3    DMDEDUC2F.        Education level - Adults 20+            
16    DMDEDUC3         Num       3    BEST8.            Education level - Children/Youth 6-19   
31    DMDFMSIZ         Num       3    BEST8.            Total number of people in the Family    
30    DMDHHSIZ         Num       3    BEST8.            Total number of people in the Household 
32    DMDHHSZA         Num       3    BEST8.            # of children 5 years or younger in HH  
33    DMDHHSZB         Num       3    BEST8.            # of children 6-17 years old in HH      
34    DMDHHSZE         Num       3    BEST8.            # of adults 60 years or older in HH     
36    DMDHRAGE         Num       3    BEST8.            HH ref person's age in years            
37    DMDHRBR4         Num       3    BEST8.            HH ref person's country of birth        
38    DMDHREDU         Num       3    BEST8.            HH ref person's education level         
35    DMDHRGND         Num       3    BEST8.            HH ref person's gender                  
39    DMDHRMAR         Num       3    BEST8.            HH ref person's marital status          
40    DMDHSEDU         Num       3    BEST8.            HH ref person's spouse's education level
18    DMDMARTL         Num       3    DMDMARTLF.        Marital status                          
15    DMDYRSUS         Num       3    DMDYRSUSF.        Length of time in US                    
12    DMQADFC          Num       3    DMQADFCF.         Served in a foreign country             
11    DMQMILIZ         Num       3    DMQMILIZF.        Served active duty in US Armed Forces   
25    FIAINTRP         Num       3    BEST8.            Interpreter used in Family Interview?   
data= C:\NHANES III\SAS\data\xpt\clean_nhanes: Compare results with Stata output.                                                                                                                                               07:08 Tuesday, June 11, 2019   4

The CONTENTS Procedure

                           Alphabetic List of Variables and Attributes
 
 #    Variable         Type    Len    Format            Label

23    FIALANG          Num       3    BEST8.            Language of Family Interview            
24    FIAPROXY         Num       3    BEST8.            Proxy used in Family Interview?         
46    INDFMIN2         Num       3    BEST8.            Annual family income                    
47    INDFMPIR         Num       8    BEST10.           Ratio of family income to poverty       
45    INDHHIN2         Num       3    BEST8.            Annual household income                 
49    LBXHA            Num       3    LBXHAF.           Hepatitis A antibody                    
28    MIAINTRP         Num       3    BEST8.            Interpreter used in MEC Interview?      
26    MIALANG          Num       3    BEST8.            Language of MEC Interview               
27    MIAPROXY         Num       3    BEST8.            Proxy used in MEC Interview?            
 4    RIAGENDR         Num       3    RIAGENDRF.        Gender                                  
 6    RIDAGEMN         Num       3    BEST8.            Age in months at screening - 0 to 24 mos
 5    RIDAGEYR         Num       3    BEST8.            Age in years at screening               
10    RIDEXAGM         Num       4    BEST8.            Age in months at exam - 0 to 19 years   
 9    RIDEXMON         Num       3    RIDEXMONF.        Six month time period                   
19    RIDEXPRG         Num       3    BEST8.            Pregnancy status at exam                
 7    RIDRETH1         Num       3    RIDRETH1F.        Race/Hispanic origin                    
 8    RIDRETH3         Num       3    BEST8.            Race/Hispanic origin w/ NH Asian        
 3    RIDSTATR         Num       3    RIDSTATRF.        Interview/Examination status            
 2    SDDSRVYR         Num       3    BEST8.            Data release cycle                      
43    SDMVPSU          Num       3    BEST8.            Masked variance pseudo-PSU              
44    SDMVSTRA         Num       4    BEST8.            Masked variance pseudo-stratum          
 1    SEQN             Num       6    BEST12.           Respondent sequence number              
22    SIAINTRP         Num       3    BEST8.            Interpreter used in SP Interview?       
20    SIALANG          Num       3    BEST8.            Language of SP Interview                
21    SIAPROXY         Num       3    SIAPROXYF.        Proxy used in SP Interview?             
41    WTINT2YR         Num       8    BEST10.           Full sample 2 year interview weight     
42    WTMEC2YR         Num       8    BEST10.           Full sample 2 year MEC exam weight      
48    age20_plus       Num       3    BEST8.                                                    
53    age_15_64_dom    Num       8    BEST9.                                                    
50    dom_miliz        Num       8    BEST9.                                                    
51    ridageyrcat      Num       3    RIDAGEYRCAT.      Age in years at screening               
52    ridageyrcat2     Num       3    RIDAGEYRCAT2_.    Age in years at screening               
data= C:\NHANES III\SAS\data\xpt\clean_nhanes: Compare results with Stata output.                                                                                                                                               07:08 Tuesday, June 11, 2019   5

 
  Obs         SEQN SDDSRVYR             RIDSTATR              RIAGENDR RIDAGEYR RIDAGEMN      RIDRETH1      RIDRETH3          RIDEXMON           RIDEXAGM DMQMILIZ DMQADFC                DMDBORN4                             DMDCITZN

    1        73557        8 Both interviewed and MEC examined  Male          69     -100 Non-Hispanic Black        4 November 1 through April 30     -100 Yes      Yes     Born in 50 US states or Washington, DC Citizen by birth or naturalization
    2        73558        8 Both interviewed and MEC examined  Male          54     -100 Non-Hispanic White        3 November 1 through April 30     -100 No       Missing Born in 50 US states or Washington, DC Citizen by birth or naturalization
    3        73559        8 Both interviewed and MEC examined  Male          72     -100 Non-Hispanic White        3 May 1 through October 31        -100 Yes      Yes     Born in 50 US states or Washington, DC Citizen by birth or naturalization
    4        73560        8 Both interviewed and MEC examined  Male           9     -100 Non-Hispanic White        3 November 1 through April 30      119 Missing  Missing Born in 50 US states or Washington, DC Citizen by birth or naturalization
    5        73561        8 Both interviewed and MEC examined  Female        73     -100 Non-Hispanic White        3 November 1 through April 30     -100 No       Missing Born in 50 US states or Washington, DC Citizen by birth or naturalization

 
  Obs DMDYRSUS  DMDEDUC3  DMDEDUC2                                DMDMARTL   RIDEXPRG   SIALANG  SIAPROXY  SIAINTRP   FIALANG  FIAPROXY  FIAINTRP   MIALANG  MIAPROXY  MIAINTRP  AIALANGA  DMDHHSIZ  DMDFMSIZ  DMDHHSZA  DMDHHSZB  DMDHHSZE  DMDHRGND

    1 Missing       -100  High school graduate/GED or equivalent  Separated      -100         1    No             2         1         2         2         1         2         2         1         3         3         0         0         2         1
    2 Missing       -100  High school graduate/GED or equivalent  Married        -100         1    No             2         1         2         2         1         2         2         1         4         4         0         2         0         1
    3 Missing       -100  Some college or AA degree               Married        -100         1    No             2         1         2         2         1         2         2      -100         2         2         0         0         2         1
    4 Missing          3  Missing                                 Missing        -100         1    Yes            2         1         2         2         1         2         2         1         4         4         0         2         0         1
    5 Missing       -100  College graduate or above               Married        -100         1    No             2         1         2         2         1         2         2      -100         2         2         0         0         2         1

                                                                                                                                                              age20_                                                              age_15_
  Obs DMDHRAGE    DMDHRBR4    DMDHREDU    DMDHRMAR    DMDHSEDU      WTINT2YR      WTMEC2YR     SDMVPSU    SDMVSTRA    INDHHIN2    INDFMIN2      INDFMPIR        plus     LBXHA      dom_miliz    ridageyrcat    ridageyrcat2       64_dom

    1       69           1           3           4        -100    13281.2374    13481.0421           1         112           4           4          0.84           1    Positive            1       60-69          >= 60                0
    2       54           1           3           1           1    23682.0574    24471.7696           1         108           7           7          1.78           1    Negative            0       50-59          40-59                1
    3       72           1           4           1           3    57214.8033    57193.2854           1         109          10          10          4.51           1    Negative            1       >= 70          >= 60                0
    4       33           1           3           1           4    55201.1786    55766.5124           2         109           9           9          2.52           0    Positive            0       < 10           < 20                 0
    5       78           1           5           1           5    63709.6671    65541.8712           2         116          15          15             5           1    Negative            0       >= 70          >= 60                0
